# Supplementary material for: The Pathogen-Induced MATE Gene TaPIMA1 Is Required for Defense Responses to Rhizoctonia cerealis in Wheat
Source: Int J Mol Sci. 2022 Mar 21;23(6):3377. doi: 10.3390/ijms23063377 (PMC8950252; doi:10.3390/ijms23063377)
Supplement: Supplementary file 1 [file ijms-23-03377-s001.zip]

Archive with 1 entries (1 files):
- ijms-1616333-supplementary.pdf
